# Supplementary material for: The impact of parasitism on resource allocation in a fungal host: the case of Cryphonectria parasitica and its mycovirus, Cryphonectria Hypovirus 1
Source: Ecol Evol. 2017 Jun 23;7(15):5967–76. doi: 10.1002/ece3.3143 (PMC5551080; doi:10.1002/ece3.3143)
Supplement: Supplementary file 1 [file ECE3-7-5967-s001.txt]

virus	champ	sous.type	ORFB	taile.spore	croissance.J3	sporulation	log.sporulation
Gon37	Doi21	F	B1	2.068769286	1.5	574000	13.2603846753017
Doi12	Gan20	I	B3	2.132366333	3.7	615000	13.3293775467887
Doi21	Doi88	F	B1	2.01789	1.1	861000	13.6658497834099
Doi88	Gon37	F	B1	2.11196587	1.8	943000	13.7568215616156
Doi12	Doi88	I	B3	2.119882391	3.5	943000	13.7568215616156
Doi12	Gan20	I	B3	2.029001915	3.7	963500	13.7783277668366
Gan20	Gan20	I	B3	2.061631837	2.8	1004500	13.8200004632371
Doi21	Doi21	F	B1	2.054968824	1	1045500	13.8600057978508
Gon37	Gon37	F	B1	2.037924	1.8	1230000	14.0225247273486
Doi21	Gan20	F	B1	2.060548833	0.4	1230000	14.0225247273486
Doi21	Doi12	F	B1	2.16188	3.2	1332500	14.1025674350221
Doi21	Gon37	F	B1	2.0117108333	0.8	1476000	14.2048462841426
Doi88	Gon37	F	B1	1.937095443	1.8	1619500	14.2976280175935
Doi1	Doi21	I	B3	2.162017625	3	1640000	14.3102067998004
Doi88	Doi12	F	B1	2.059960602	1.7	1701500	14.3470207729231
Gon37	Gan20	F	B1	2.123786548	1.5	1722000	14.3589969639698
Doi88	Doi21	F	B1	2.005089059	1.8	1742500	14.3708314216168
Doi88	Doi12	F	B1	1.97907967	1.6	1865500	14.4390396716434
Doi21	Doi1	F	B1	2.1387483	1.7	2050000	14.5333503511146
Gan20	Doi88	I	B3	2.0184864	2.5	2050000	14.5333503511146
Doi12	Doi12	I	B3	1.819914865	3.8	2275500	14.6377103664388
Doi21	Gon37	F	B1	1.901869459	1.1	2275500	14.6377103664388
Doi21	Gan20	F	B1	1.927152143	1.3	2296000	14.6466790364216
3G	Doi1	3G	3G	2.033092	3.3	2357500	14.6731122934897
Doi21	Doi88	F	B1	2.063059008	2.2	2480500	14.7239707107232
Gan20	Doi12	I	B3	2.051528397	2.9	2685500	14.8033774883277
Gon37	Gon37	F	B1	1.98380875	2	2952000	14.8979934647025
Gon37	Doi12	F	B1	1.889837007	2.1	3013500	14.9186127519052
Doi1	Doi21	I	B3	2.000144564	3.4	3054500	14.932126471072
Doi21	Doi1	F	B1	2.335794873	0.9	3239000	14.9907751981535
Doi12	Doi21	I	B3	2.04472675	4	3280000	15.0033539803603
Doi21	Doi21	F	B1	2.187225843	1.6	3403000	15.040167953483
Doi88	Gan20	F	B1	2.011296905	1.8	3444000	15.0521441445298
Doi88	Gon37	F	B1	2.154454035	1.8	3505500	15.0698437216292
3G	Doi88	3G	3G	1.9521796354	3.6	3936000	15.1856755371543
Doi21	Doi12	F	B1	2.211701421	1.1	4038500	15.2113838938645
Doi88	Doi88	F	B1	1.915895822	1.8	4366500	15.2894723308359
Doi12	Gon37	I	B3	1.986058279	2	5002000	15.4253483904197
Doi21	Gan20	F	B1	2.107496885	0.9	5330000	15.488861796142
Gon37	Doi1	F	B1	2.220047471	1.5	5350500	15.4927005724492
3G	Gon37	3G	3G	2.201420412	2.5	5473500	15.5154288235267
Doi88	Doi21	F	B1	2.04549513	1.8	5514500	15.5228915447283
3G	Doi21	3G	3G	1.951260137	3.6	6006500	15.6083527741436
Doi88	Doi21	F	B1	2.054724324	1.6	6068000	15.6185396194506
Gan20	Gon37	I	B3	1.944534377	2.8	6088500	15.6219123039292
Doi21	Doi21	F	B1	2.023149427	1.5	6437000	15.6775731510348
Doi88	Gan20	F	B1	2.188610933	2	7031500	15.7659106122924
Doi88	Doi88	F	B1	2.179103514	2.4	7585000	15.8416831707648
Gon37	Doi12	F	B1	2.06158496	1.6	7646500	15.8497585847703
Doi21	Doi1	F	B1	2.35976899	0.6	7913000	15.8840175345913
Doi88	Gan20	F	B1	2.027874759	2	8097500	15.9070659300276
Gon37	Doi21	F	B1	NA	2	9409500	16.057230375187
Doi1	Doi88	I	B3	2.24303642	3.6	10824000	16.1972764488328
Doi88	Doi12	F	B1	1.972786094	1.2	11808000	16.2842878258224
Gon37	Doi21	F	B1	2.003319034	1.8	12095000	16.3083027020263
Gan20	Doi1	I	B3	2.115446026	2.9	12587000	16.3481750932736
3G	Doi1	3G	3G	2.165430305	2.2	13448000	16.4143409540706
Doi21	Gon37	F	B1	1.962142564	0.9	13591500	16.4249551553124
Doi21	Doi88	F	B1	1.99234609	2.1	18245000	16.7194016278527
Doi88	Doi1	F	B1	2.193475263	1.6	18306500	16.722766746003
Gan20	Gan20	I	B3	2.068907217	2.7	18491000	16.7327946851891
Doi12	Doi88	I	B3	2.153229027	1.7	26978000	17.1105322770118
Doi88	Doi88	F	B1	2.216556241	2.9	27265000	17.1211143863423
Gan20	Doi12	I	B3	2.134361375	2.1	32349000	17.2920936665323
Gon37	Gan20	F	B1	2.147314949	1.7	32390000	17.2933602911475
Gan20	Doi1	I	B3	2.153748561	2.5	32902500	17.3090592006906
Gon37	Gan20	F	B1	2.082939663	1.4	34665500	17.3612555140251
Doi12	Doi1	I	B3	2.136978109	2.6	45961000	17.6433037687586
Gon37	Doi1	F	B1	2.282012797	1.3	53279500	17.791062199768
Doi88	Doi1	F	B1	2.333949744	1.9	55965000	17.8402370533055
Gan20	Gan20	I	B3	2.141049156	3	99076500	18.4114028369716
Gan20	Doi1	I	B3	2.094796105	2.8	101065000	18.4312744321632
Doi21	Doi12	F	B1	2.207369428	2	113877500	18.5506338672002
3G	Doi1	3G	3G	2.157050845	3.5	114451500	18.5556617104369
Doi12	Gon37	I	B3	2.070628127	2.1	132983500	18.7057356183396
Doi1	Doi12	I	B3	2.156171591	3.4	138477500	18.7462184155208
3G	Gan20	3G	3G	2.02122134	3.4	138477500	18.7462184155208
Doi88	Doi1	F	B1	2.183701876	1.7	143725500	18.7834157883335
Doi12	Doi21	I	B3	2.090633955	3	144258500	18.787117387093
Gan20	Doi21	I	B3	2.069210941	2.8	161130000	18.8977220505498
3G	Doi88	3G	3G	2.150148373	3.6	167751500	18.9379942756539
Gon37	Doi1	F	B1	2.153624578	1.3	208813000	19.156949672571
Gan20	Doi21	I	B3	2.029907302	2.5	211068000	19.1676909144025
Doi12	Gon37	I	B3	2.194680316	2.1	246410000	19.3225073732157
Gan20	Doi12	I	B3	2.044039733	2.4	257459500	19.3663729841446
3G	Gan20	3G	3G	2.079425413	3.7	260309000	19.3773799448569
Gan20	Doi88	I	B3	1.87854979	3	273265000	19.4259525782993
Doi1	Doi21	I	B3	2.12225335	2.5	311764000	19.5577570492948
Doi12	Gan20	I	B3	2.065329333	2.9	360615500	19.7033228517254
Doi1	Doi12	I	B3	2.142631418	3.6	372177500	19.7348814489749
Gan20	Doi88	I	B3	2.072026615	2.7	386220000	19.7719177132569
Doi1	Gan20	I	B3	2.102002097	2.7	420578000	19.8571405136357
3G	Doi12	3G	3G	2.047924961	3.4	450385000	19.9256133305052
Gon37	Doi88	F	B1	2.104229758	1.5	457560000	19.9414185816217
Doi1	Gon37	I	B3	2.114784983	2.8	467851000	19.9636604271211
3G	Doi21	3G	3G	2.018708698	3.3	491180000	20.0123212173559
Doi1	Doi88	I	B3	2.045650661	3	603889000	20.218900964176
Gon37	Doi88	F	B1	2.123995895	1.4	688738500	20.3503722213773
Doi12	Doi1	I	B3	2.056477006	3.3	688800000	20.3504615110778
Gon37	Doi12	F	B1	2.181241666	2	721190000	20.396413183418
Doi1	Doi1	I	B3	2.15624442	3.1	775925000	20.4695664239921
Gon37	Doi88	F	B1	2.124015616	1.8	784330000	20.4803404081207
Doi12	Doi88	I	B3	2.049359623	2.8	805158000	20.5065490894157
Doi1	Doi12	I	B3	2.030132974	2.5	810652000	20.5133494201133
3G	Doi21	3G	3G	1.99360437	2.7	814055000	20.5175384892518
Gan20	Gon37	I	B3	2.040058299	2.4	838491000	20.5471144057173
Gan20	Gon37	I	B3	2.071555701	2.8	841115000	20.5502389505627
3G	Doi12	3G	3G	2.026035975	3.6	842468000	20.5518462372736
Doi1	Doi88	I	B3	2.023364628	3.3	859770000	20.5721754695824
Gan20	Doi21	I	B3	2.041541362	3	903107000	20.6213515982706
3G	Gan20	3G	3G	1.985911652	2.9	926579500	20.6470104068083
3G	Doi88	3G	3G	1.990319607	2.8	935415000	20.6565008390479
3G	Doi21	3G	3G	1.968126435	2.8	951835500	20.6739027837074
Doi1	Gan20	I	B3	2.0961548825	3.2	959810000	20.6822459061714
Doi12	Doi12	I	B3	2.004500811	2.5	961880500	20.6844007805398
Doi1	Doi1	I	B3	2.060074965	2.7	967866500	20.6906047225068
3G	Gon37	3G	3G	2.027638236	2.2	1122580000	20.8388954445289
Doi1	Gan20	I	B3	2.084150348	3.4	1138713500	20.8531649533354
Doi12	Doi21	I	B3	2.023036688	3.7	1196585000	20.9027375033243
Doi1	Gon37	I	B3	2.074087017	2.2	1277560000	20.9682178456711
3G	Doi12	3G	3G	1.982465986	2.5	1322906000	21.0030966689125
Doi88	Doi88	F	B1	2.13012112	3	1425775000	21.0779813624781
Doi12	Doi12	I	B3	1.927302605	3.5	1703755000	21.2561004756736
Doi12	Gan20	I	B3	2.067638948	4	1703755000	21.2561004756736
3G	Gon37	3G	3G	2.057008619	2.4	1745021500	21.2800327134418
Doi12	Doi1	I	B3	2.003560638	3.4	1865377000	21.3467290143858
Gon37	Gon37	F	B1	2.105095639	1.7	1977307000	21.4050016548658
