# Supplementary material for: The impact of parasitism on resource allocation in a fungal host: the case of Cryphonectria parasitica and its mycovirus, Cryphonectria Hypovirus 1
Source: Ecol Evol. 2017 Jun 23;7(15):5967–76. doi: 10.1002/ece3.3143 (PMC5551080; doi:10.1002/ece3.3143)
Supplement: Supplementary file 2 [file ECE3-7-5967-s002.txt]

virus	champ	ORFB	VT	HT
Doi21	Gon37	B1	2	NA
Doi12	Doi1	B3	50.11494253	NA
Gon37	Doi1	B1	45.83333333	6.25
Doi21	Doi12	B1	31.24338624	3.125
Doi1	Doi1	B3	90	NA
Doi1	Doi21	B3	67.08333333	12.5
Gan20	Doi1	B3	72.5	6.25
Doi12	Doi21	B3	62.62083781	6.25
Doi21	Doi21	B1	7.142857143	0
Gon37	Doi12	B1	59.64696223	25
Doi88	Doi21	B1	NA	12.5
Doi1	Doi12	B3	90	3.125
Doi88	Gan20	B1	85	6.25
Doi21	Doi88	B1	55.83333333	0
Doi12	Gan20	B3	87.14285714	0
Doi12	Doi88	B3	54.02298851	0
Gon37	Gan20	B1	88.33333333	18.75
Doi88	Doi1	B1	82.5	0
Gon37	Doi88	B1	30.05952381	0
Doi21	Doi1	B1	22.65804598	0
Doi88	Doi12	B1	72.4137931	12.5
Doi1	Gan20	B3	64.84848485	18.75
Doi88	Gon37	B1	100	6.25
Gan20	Gon37	B3	64.67473475	25
Gan20	Doi12	B3	86.32183908	6.25
Doi12	Gon37	B3	47.64880952	12.5
Gan20	Doi21	B3	47.1408046	25
Doi12	Doi12	B3	32.69005848	12.5
Gan20	Doi88	B3	93.43965517	12.5
Doi21	Gan20	B1	52.96296296	6.25
Gon37	Gon37	B1	35.80246914	43.75
Doi1	Gon37	B3	70.83333333	6.25
Gon37	Doi21	B1	46.15384615	0
Gan20	Gan20	B3	82.14285714	31.25
Doi1	Doi88	B3	69.31034483	25
Doi88	Doi88	B1	95.38461538	0
